# Supplementary material for: Thermonucleases Contribute to Staphylococcus aureus Biofilm Formation in Implant-Associated Infections–A Redundant and Complementary Story
Source: Front Microbiol. 2021 Jun 24;12:687888. doi: 10.3389/fmicb.2021.687888 (PMC8266213; doi:10.3389/fmicb.2021.687888)
Supplement: Supplementary file 10 [file Table_1.XLSX]

## Sheet: Sheet1
Supplmentary table1
Primer pairs	sequence(5'-3')	Description		Amplicon size	efficiency
nuc1_F	atggacgtggcttagcgtat	qPCR primer		75bp	0.908839
nuc1_R	tagccaagccttgacgaact	qPCR primer
nuc2_F	tgttcaaagagttgtggatggt	qPCR primer		98bp	0.938011
nuc2_R	tcaccgtttctggcgtatca	qPCR primer
gyrB_F	ttggtacaggaatcggtggc	qPCR primer		86bp	0.919933
gyrB_R	tccatccacatcggcatcag	qPCR primer
nuc1_X1	ggttgtaggctgtattttttgc	amplify upstream sequences of nuc1
nuc1_X2	TCGTTTACCATTTTTCCATCacgattgccatacatatgccag	amplify upstream sequences of nuc1, underlining indicates overhang complementary sequence
nuc1_X3	CTGGCATATGTATGGCAATCGtgatggaaaaatggtaaacga	amplify downstream sequences of nuc1, underlining indicates overhang complementary sequence
nuc1_X4	atattatgcgatgtggtatcc	amplify downstream sequences of nuc1
nuc1_X5	GGGGACAAGTTTGTACAAAAAAGCAGGCTataaacacccatcaacaaattatacc	amplify fused fragment of nuc1 upstream and downstream sequences, underlining indicates attB1 site
nuc1_X6	GGGGACCACTTTGTACAAGAAAGCTGGGTgtgtttaacattacttcttgttatcg	amplify fused fragment of nuc1 upstream and downstream sequences, underlining indicates attB2 site
nuc2_X1	aaatctcaacaggaggaatagc	amplify upstream sequences of nuc2
nuc2_X2	AGCTTTATTTTGTGCTTCgatggctaccacaatcatagc	amplify upstream sequences of nuc2, underlining indicates overhang complementary sequence
nuc2_X3	GATGGCTACCACAATCATAGCgaagcacaaaataaagct	amplify downstream sequences of nuc2, underlining indicates overhang complementary sequence
nuc2_X4	acttatcattatcattgtagc	amplify downstream sequences of nuc2
nuc2_X5	GGGGACAAGTTTGTACAAAAAAGCAGGCTattgcagaagatcaaaatatgttacg	amplify fused fragment of nuc2 upstream and downstream sequences, underlining indicates attB1 site
nuc2_X6	GGGGACCACTTTGTACAAGAAAGCTGGGTaaaggtatagtaatagtaaaatagat	amplify fused fragment of nuc2 upstream and downstream sequences, underlining indicates attB2 site
Bacterial strains
RN4220	Restriction minus and modification plus strain
BD425	USA300 wildtype
BD1276	USA300 isogenic nuc1 mutant
BD1280	USA300 isogenic nuc2 mutant
BD1281	USA300 isogenic nuc1 and nuc2 mutant
ST1792	clinical isolate from prosthesis joint infection, MLST type:1792
ST1792-Δnuc1	ST1792 isogenic nuc1 mutant
ST1792-Δnuc2	ST1792 isogenic nuc2 mutant
ST1792-Δnuc12	ST1792 isogenic nuc1 and nuc2 mutant
Plasmid
pCM29	S.aureus plasmid for sfGFP expression
pRN11	S.aureus plasmid for mCherry expression
pKOR1	plasmid for S.aureus mutant construction
Clinical Isolates	Group	source	Sample
777006	non-IAIs	Bacteraemia	blood
777085	non-IAIs	Upper respiratory tract infections	sputum
778439	non-IAIs	Urinary tract infection	urine
776937	non-IAIs	Soft tissue infection	exudate at wound
777094	non-IAIs	Urinary tract infection	urine
777085	non-IAIs	Superfacial skin infection	gauze
776966	non-IAIs	Bacteraemia	blood
776965	non-IAIs	Urinary tract infection	urine
777155	non-IAIs	Respiratory tract infections	swab
777167	non-IAIs	Urinary tract infection	urine
777192	non-IAIs	Post surgical secretion	gauze
776855	non-IAIs	respiratory tract infections	swab
778413	non-IAIs	Bacteraemia	blood
776852	non-IAIs	respiratory tract infections	swab
70163	IAIs	Osteomyelytis after internal fixation(Left tibia)	Surgical wound
76718	IAIs	Osteomyelytis after internal fixation(Left ankle)	purulent secretions
87962	IAIs	Osteomyelytis after internal fixation(Left tibia)	Surgical wound
74545	IAIs	Osteomyelytis after internal fixation(Right tibia)	exudate at the surgical wound
74544	IAIs	Osteomyelytis after internal fixation(Right femur)	Surgical wound
70015	IAIs	Osteomyelytis after internal fixation(Left clavicle)	Surgical wound
83033	IAIs	Prothetic Joint Infection (right knee)	exudate at the surgical wound
70533	IAIs	Osteomyelytis after internal fixation(Left tibia)	purulent secretions
75167	IAIs	Osteomyelytis after internal fixation	per-implant tissue
74613	IAIs	Osteomyelytis after internal fixation(Right tibia and fibula)	Surgical wound
74614	IAIs	Prothetic Joint Infection (right knee)	purulent secretions
75168	IAIs	Implant associated osteomyelitis(Left heel)	per-implant tissue
75169	IAIs	Osteomyelytis after internal fixation(Left femur neck)	Surgical wound
75331	IAIs	Osteomyelytis after internal fixation(Right tibia)	purulent secretions
